# Supplementary material for: ASPP1/2-PP1 complexes are required for chromosome segregation and kinetochore-microtubule attachments
Source: Oncotarget. 2015 Nov 22;6(39):41550–65. doi: 10.18632/oncotarget.6355 (PMC4747173; doi:10.18632/oncotarget.6355)
Supplement: Supplementary file 2 [file oncotarget-06-41550-s002.xlsx]

## Sheet: ASPP1 complex
Supplementary Table S1. High confidence dataset reported in this study.
	Bait Symbol	Prey Accession	Prey Symbol	Prey Full name	Total Pepcount	Unique Pepcount
1	ASPP1	NP_057427.3	CENPF	CENPF Centromere protein F	118	62
2	ASPP1	NP_009117.2	CEP250	Isoform 1 of Centrosome-associated protein CEP250	108	55
3	ASPP1	NP_002699.1	PPP1CA	Serine/threonine-protein phosphatase PP1-alpha catalytic subunit	209	20
4	ASPP1	NP_036364.2	PTRF	Isoform 1 of Polymerase I and transcript release factor	223	17
5	ASPP1	NP_002701.1	PPP1CC	Serine/threonine-protein phosphatase PP1-gamma catalytic subunit	152	15
6	ASPP1	NP_733468.3	CASC5	CASC5 Isoform 2 of Protein CASC5	26	15
7	ASPP1	NP_001138467.1	CCDC85C	Coiled-coil domain-containing protein 85C	39	13
8	ASPP1	NP_002700.1	PPP1CB	Serine/threonine-protein phosphatase PP1-beta catalytic subunit	37	9
9	ASPP1	NP_000288.1	PKD2	Polycystin-2	13	9
10	ASPP1	NP_036329.3	RABGAP1	Rab GTPase-activating protein 1	10	7
11	ASPP1	NP_001744.2	CAV1	Caveolin-1	14	6
12	ASPP1	NP_055518.1	VPRBP	Protein VPRBP	11	6
13	ASPP1	NP_003132.2	TRIM21	52 kDa Ro protein	10	6
14	ASPP1	NP_006092.1	NDC80	Kinetochore protein NDC80 homolog	9	6
15	ASPP1	NP_005742.4	AKAP9	A-kinase anchor protein 9	8	6
16	ASPP1	NP_006839.2	CCDC85B	Coiled-coil domain-containing protein 85B	10	5
17	ASPP1	NP_001137465.1	RASSF7	Ras association domain-containing protein 7	9	5
18	ASPP1	NP_003132.2	TJP1	Tight junction protein ZO-1	6	4
19	ASPP1	NP_653205.3	ZC3HC18	Zinc finger CCCH domain-containing protein 18	6	4
20	ASPP1	NP_001224.1	CAV2	Caveolin-2	9	3
21	ASPP1	NP_004658.3	HERC2	Probable E3 ubiquitin-protein ligase HERC2	7	3
22	ASPP1	NP_001271317.1	NOLC1	Nucleolar and coiled-body phosphoprotein 1	7	3
23	ASPP1	NP_001158218.1	RASSF8	Ras association domain-containing protein 8	5	3
24	ASPP1	NP_002990.2	SDC4	Syndecan-4	4	3
25	ASPP1	NP_005438.2	RASSF9	Ras association domain-containing protein 9	4	3
26	ASPP1	NP_004230.2	TRIP11	Thyroid receptor-interacting protein 11	4	3
27	ASPP1	NP_065816.2	UBR4	E3 ubiquitin-protein ligase UBR4	3	3
28	ASPP1	NP_000935.1	PPP3CA	Serine/threonine-protein phosphatase 2B catalytic subunit alpha isoform	5	2
29	ASPP1	NP_036265.3	COPG2	Coatomer subunit gamma-2	4	2
30	ASPP1	NP_000068.1	CDKN2A	Cyclin-dependent kinase inhibitor 2A, isoform 4	3	2
31	ASPP1	NP_055504.2	DOCK10	Dedicator of cytokinesis protein 10	3	2
32	ASPP1	NP_808227.1	CSNK2A1	Casein kinase II subunit alpha	2	2
33	ASPP1	NP_001077430.1	WDR62	WD repeat-containing protein 62	2	2
36	ASPP1	NP_002703.1	PPP1R7	Protein phosphatase 1 regulatory subunit 7	2	1
37	ASPP1	NP_009206.1	TUSC2	Tumor suppressor candidate 2	2	1
38	ASPP1	NP_002858.2	RAB3B	Ras-related protein Rab-3	2	1
39	ASPP1	NP_861448.2	TMTC3	Transmembrane and TPR repeat-containing protein 3	2	1
40	ASPP1	NP_006283.1	TSG101	Tumor susceptibility gene 101	2	1
41	ASPP1	NP_056986.2	UBR5	E3 ubiquitin-protein ligase UBR5	2	1

## Sheet: ASPP2 complex
Supplementary Table S2. High confidence dataset reported in this study
	Bait Symbol	Prey Accession	Prey Symbol	Prey Full name	Total Pepcount	Unique Pepcount
1	ASPP2	NP_003820.2	MPDZ	Isoform 2 of Multiple PDZ domain protein	73	36
2	ASPP2	NP_002699.1	PPP1CA	Serine/threonine-protein phosphatase PP1-alpha catalytic subunit	261	23
3	ASPP2	NP_002701.1	PPP1CC	Serine/threonine-protein phosphatase PP1-gamma catalytic subunit	238	21
4	ASPP2	NP_733468.3	CASC5	CASC5 Isoform 2 of Protein CASC5	36	20
5	ASPP2	NP_036364.2	PTRF	Isoform 1 of Polymerase I and transcript release factor	180	16
6	ASPP2	NP_002700.1	PPP1CB	Serine/threonine-protein phosphatase PP1-beta catalytic subunit	165	16
7	ASPP2	NP_056246.3	TRIM58	TRIM58 Tripartite motif-containing protein 58	39	16
8	ASPP2	NP_795352.2	INDAL	Isoform 1 of InaD-like protein	33	14
9	ASPP2	NP_001123617.1	YAP1	Yes-associated protein 1, 65kDa isoform 1	38	13
10	ASPP2	NP_001138467.1	CCDC85C	Coiled-coil domain-containing protein 85C	62	12
11	ASPP2	NP_001158218.1	RASSF8	RASSF8 Isoform 1 of Ras association domain-containing protein 8	23	10
12	ASPP2	NP_057427.3	CENPF	CENPF Centromere protein F	13	10
13	ASPP2	NP_001161842.1	CUL7	Cullin-7	16	8
14	ASPP2	NP_055845.1	FRYL	FRYL Isoform 2 of Protein furry homolog-like	15	8
15	ASPP2	NP_001193937.1	MLLT4	MLLT4 Isoform 3 of Afadin	16	7
16	ASPP2	NP_001137465.1	RASSF7	Isoform 2 of Ras association domain-containing protein 7	15	7
17	ASPP2	NP_006092.1	NDC80	Kinetochore protein NDC80 homolog	9	8
18	ASPP2	NP_001243479.1	MPP5	Isoform 1 of MAGUK p55 subfamily member 5	7	6
19	ASPP2	NP_078789.2	FYCO1	Isoform 1 of FYVE and coiled-coil domain-containing protein 1	7	4
20	ASPP2	NP_003861.1	IQGAP1	Ras GTPase-activating-like protein IQGAP1	5	4
21	ASPP2	NP_006139.1	LASP1	LASP1 Isoform 1 of LIM and SH3 domain protein 1	11	4
22	ASPP2	NP_006839.2	CCDC85B	CCDC85B Coiled-coil domain-containing protein 85B	9	4
23	ASPP2	NP_003722.2	SSNA1	Sjoegren syndrome nuclear autoantigen 1	11	3
24	ASPP2	NP_006188.3	PCM1	soform 3 of Pericentriolar material 1 protein	6	3
25	ASPP2	NP_003886.3	SYNJ1	Isoform 1 of Synaptojanin-1	4	3
26	ASPP2	NP_009117.2	CEP250	Isoform 1 of Centrosome-associated protein CEP250	3	3
27	ASPP2	NP_002703.1	PPP1R7	Isoform 1 of Protein phosphatase 1 regulatory subunit 7	6	2
28	ASPP2	NP_006145.2	NEDD4	E3 ubiquitin-protein ligase NEDD4	5	2
29	ASPP2	NP_003397.1	YWHAZ	14-3-3 protein zeta/delta	4	2
30	ASPP2	NP_006752.1	YWHAE	14-3-3 protein epsilon	3	2
31	ASPP2	NP_002856	RAB2A	Ras-related protein Rab-2A	3	2
32	ASPP2	NP_004209.2	RAB11B	Ras-related protein Rab-11B	3	2
33	ASPP2	NP_073746.2	PLEKHG2	Isoform 1 of Pleckstrin homology domain-containing family G member 2	3	2
34	ASPP2	NP_006817.1	YWHAQ	14-3-3 protein theta	3	2
36	ASPP2	NP_061330.2	BAIAP2L1	Brain-specific angiogenesis inhibitor 1-associated protein 2-like protein 1	3	2
37	ASPP2	NP_001244066.1	ITCH	Isoform 1 of E3 ubiquitin-protein ligase Itchy homolog	2	2
38	ASPP2	NP_036433.2	MAGI2	Isoform 2 of Membrane-associated guanylate kinase, WW and PDZ domain-containing protein 2	2	2
39	ASPP2	NP_004628.4	RAB7A	Ras-related protein Rab-7a	2	2
40	ASPP2	NP_001171719.1	PARD3	Isoform 7 of Partitioning defective 3 homolog	2	2
41	ASPP2	NP_001034680.2	USP9X	ubiquitin specific protease 9, X-linked isoform 4	3	1
42	ASPP2	NP_055107.3	CBX6	Putative uncharacterized protein CBX6	2	1
43	ASPP2	NP_006494.1	PSMC4	Isoform 1 of 26S protease regulatory subunit 6B	2	1
44	ASPP2	NP_008988.2	ZWINT	ZW10 interactor	2	1
45	ASPP2	NP_001257401.1	MCM3	DNA replication licensing factor MCM3 isoform 2	2	1
46	ASPP2	NP_065908.1	VPS18	soform 1 of Vacuolar protein sorting-associated protein 18 homolog	2	1
47	ASPP2	NP_570140.1	SYCE1	Isoform 1 of Synaptonemal complex central element protein 1	2	1
48	ASPP2	NP_006337.2	PIBF1	Isoform 1 of Progesterone-induced-blocking factor 1	2	1
49	ASPP2	NP_055040.2	PPP2R1A	serine/threoniner ptotein phosphhatase 2A,65kDa regulatory subunit A,alpha isoform	2	1
50	ASPP2	NP_057285.3	AMOTL2	Isoform 2 of Angiomotin-like protein 2	2	1
51	ASPP2	NP_001135825.1	PPP3CB	protein phosphatase 3 (formerly 2B), catalytic subunit, beta isoform isoform a	2	1
52	ASPP2	NP_057215.3	RAB10	Ras-related protein Rab-10	2	1
53	ASPP2	NP_005361.2	RAB8A	Ras-related protein Rab-8A	2	1
54	ASPP2	NP_005498.1	CFL1	Cofilin-1	2	1
55	ASPP2	NP_006139.1	LASP1	Isoform 1 of LIM and SH3 domain protein 1	2	1
56	ASPP2	NP_004031.1	RHOB	Rho-related GTP-binding protein RhoB	2	1
57	ASPP2	NP_002619.1	PFN2	cDNA FLJ57754, highly similar to Homo sapiens profilin 2 (PFN2), transcript variant 2	2	1
58	ASPP2	NP_073153.1	ANAPC1	Anaphase-promoting complex subunit 1	2	1
59	ASPP2	NP_006258.3	RANBP2	E3 SUMO-protein ligase RanBP2	2	1
60	ASPP2	NP_036203.1	COMMD3	COMM domain-containing protein 3	2	1
61	ASPP2	NP_036569.1	SNAPIN	SNARE-associated protein Snapin	2	1

## Sheet: Ndc80 complex
Supplementary Table S3. High confidence dataset reported in this study.
	Bait Symbol	Prey Accession	Prey Symbol	Prey Full name	Total Pepcount	Unique Pepcount
1	NDC80	NP_001245303.1	EPS15L1	Epidermal growth factor receptor substrate 15-like 1	54	29
2	NDC80	NP_733468.3	CASC5	Protein CASC5 OS	25	17
3	NDC80	NP_113611.2	NUF2	Kinetochore protein Nuf2	56	16
4	NDC80	NP_059963.1	OTUD4	OTU domain-containing protein 4	123	37
5	NDC80	NP_065726.1	SPC25	Kinetochore protein Spc25	45	12
6	NDC80	NP_001026855.2	ASPP2	Apoptosis-stimulating of p53 protein 2	19	10
7	NDC80	NP_001138788.1	DSN1	Kinetochore-associated protein DSN1 homolog	18	10
8	NDC80	NP_036465.2	MYCBP	C-Myc-binding protein	28	9
9	NDC80	NP_003391.1	XPO1	Exportin-1	16	8
10	NDC80	NP_872319.1	SPC24	Kinetochore protein Spc24	17	7
11	NDC80	NP_075060.1	CENPH	Centromere protein H	13	7
12	NDC80	NP_002256.2	IMB1	Importin subunit beta-1	11	6
13	NDC80	NP_056131.2	ASPP1	Apoptosis-stimulating of p53 protein 1	10	6
14	NDC80	NP_001186583.1	PMF1	Polyamine-modulated factor 1	10	6
15	NDC80	NP_001245146.1	MIS12	Protein MIS12 homolog	10	6
16	NDC80	NP_001009999.1	KDM1A	Lysine-specific histone demethylase 1A	8	6
17	NDC80	NP_003950.1	HIP1R	Huntingtin-interacting protein 1-related protein	8	6
18	NDC80	NP_570140.1	SYCE1	Synaptonemal complex central element protein 1	15	6
19	NDC80	NP_002699.1	PPP1CA	Serine/threonine-protein phosphatase PP1-alpha catalytic subunit	13	6
20	NDC80	NP_008988.2	ZWINT	ZW10 interactor	10	6
21	NDC80	NP_001777.1	CDK1	cyclin-dependent kinase 1	10	6
22	NDC80	NP_056286.3	NSL1	Kinetochore-associated protein NSL1 homolog	13	5
23	NDC80	NP_002697.1	PPM1B	Protein phosphatase 1B	10	5
24	NDC80	NP_003132.2	TRIM21	52 kDa Ro protein	9	5
25	NDC80	NP_001655.1	RHOA	Transforming protein RhoA	9	3
26	NDC80	NP_003391.1	XPOT	Exportin-T	4	3
27	NDC80	NP_002747.2	MAP2K3	Dual specificity mitogen-activated protein kinase kinase 3	6	3
28	NDC80	NP_004031.1	RHOB	Rho-related GTP-binding protein RhoB	5	2
29	NDC80	NP_003397.1	YWHAZ	14-3-3 protein zeta/delta	4	2
30	NDC80	NP_036611.2	YWHAG	14-3-3 protein gamma	3	2
31	NDC80	NP_005442.2	PDLIM7	PDZ and LIM domain protein 7	3	2
32	NDC80	NP_065816.2	UBR4	E3 ubiquitin-protein ligase UBR4	3	2
33	NDC80	NP_005484.2	RANBP9	Ran-binding protein 9	2	1
34	NDC80	NP_006261.1	RRAS	Ras-related protein R-Ras	2	1
35	NDC80	NP_002708.1	PPP2R2A	Serine/threonine-protein phosphatase 2A 55 kDa regulatory subunit B alpha isoform	2	1
36	NDC80	NP_001153777.1	SETD6	SET domain-containing protein 6	2	1
